# Supplementary material for: Functional analysis and transcriptome profile of meninges and skin fibroblasts from human‐aged donors
Source: Cell Prolif. 2024 Feb 29;57(8):e13627. doi: 10.1111/cpr.13627 (PMC11294439; doi:10.1111/cpr.13627)
Supplement: Supplementary file 3 — Table S1: List of subjects recruited for this study. Table S2: List of primers sequences. Table S3: List of antibodies. [file CPR-57-e13627-s001.xlsx]

## Sheet: Table S1
Table S1: List of subjects recruited for this study
Case	1	2	3	4	5	6
Sex	M	F	F	F	F	M
Age	83	82	76	80	89	75
Post Mortem Interval (hour)	9	11	10	5	15	8
Clinical diagnosis	Major-NCD due to LBD (BPSD)	Major-NCD due to multiple etiologies (AD-VaD)	Major Frontotemporal NCD (nfPPA BPSD)	NOLD (death due to cancer with widespread metastatic diffusion)	Major-NCD due to AD (BPSD)	Major-NCD due to bvAD (frontal variant - BPSD)
Cognitive status (CDR)	3	2	3	0	5	5
Neuropathological change	sev neoc/limbic LTS (Beach IV), int AD, mod SVD, sev CAA-capCAA, HS	int AD, mod SVD	TDP (type A), ILBD, mod SVD, low AD, HS	mod SVD, CAA, low AD, limbic encephalitis	high AD, limbic TDP, mod SVD	high AD, limbic LTS (Beach IIb), limbic TDP, HS, mod CAA
APOE genotype	3//4	3//4	3//3	3//4	3//4	3//4
Thal phase (Montine '12)	4 (A3)	4-5 (A3)	1 (A1)	3 (A2)	5 (A3)	5 (A3)
Braak stage (Montine '12)	IV (B2)	III+ (B2)	I+ (B1)	II+ (B1)	V (B3)	V-VI (B3)
Clinical diagnosis: NCD: neurocognitive disorders; LBD: Lewy Body Disease; BPSD: Behavioral and Psychological Symptoms of Dementia; AD: Alzheimer's Disease; VaD: Vascular Dementia; nfPPA: non fluent Primary Progressive Aphasia; NOLD: Normal elderly; bvAD: behavioral variant of Alzheimer's Disease. Cognitive status: CDR: Clinical Dementia Rating (0 = no dementia; 0.5 = mild cognitive impairment; 1…

## Sheet: Table S2
Table S2: List of primers sequences
PRIMER	FORWARD SEQUENCE	REVERSE SEQUENCE	ASSAY
GAPDH	ATGGAAATCCCATCACCAT	CGCCCACTTGATTTTGG	Housekeeping
VIM	CTTCAGAGGAAGCCGA	ATTCCACTTTGCGTTCAAGG	Fibroblasts characterization
FN1	CCATAAAGGGCAACCAAGAG	ACCTCGGTGTTGTAAGGTGG	Fibroblasts characterization
SERPINH1	GAGTAGAATCGTGTCGCGG	TTTCATTCTGGGTCGCTG	Fibroblasts characterization
NES	GAAACAGCCATAGGGCAA	TGGTTTTCCAGTCTTCAGTGA	Fibroblasts characterization
TUBB3	CAGATGTTCGATGCCAAGAA	GGGATCCACTCCACGAAGTA	Fibroblasts characterization
TNFSF18	TCTGAACCTCCTTGCGTGAA	GTTTGCATTGGGAGCCACTT	RNAseq platform technical validation
NPY4R	TCTGGGTCATTGCCTGTC	TATCCGCCAGGAACTCCAGA	RNAseq platform technical validation
AHR	GGTCCAGTCTAATGCACG	GCAGGAAAAGGGTTGC	Pathway analysis RNAseq platform technical validation
ADCY1	GTGGGGAAACTGAGGCTCG	GAAGGTGAGGCTGAAGAGCA	Pathway analysis RNAseq platform technical validation
ADCY5	CAGACAGGTCCTGGAGGAGA	CTGGAAAGCCTGTCTGGG	Pathway analysis RNAseq platform technical validation
ADCY6	CTGTGGGCCTCTCTG	TTTGCTACCACCCCATCC	Pathway analysis RNAseq platform technical validation
ARNT	ACTACTGCCAACCCCGAAAT	CTCTGGACAATGGCTCCTCC	Pathway analysis RNAseq platform technical validation
PDE3B	GAGACCGTCGTTGCCTTGTA	ACCTCCAGAATTTTGATAATGAGGC	Pathway analysis RNAseq platform technical validation
PDE4B	GGGATGACTAAGGCAGAGAG	GCGGAGGGAACGGTCTCTTA	Pathway analysis RNAseq platform technical validation
ADM	AATGAATGCTGAGACCCG	TGACACGCCGTGAGAAATCA	Pathway analysis RNAseq platform technical validation

## Sheet: Table S3
Table S3: List of antibodies
ANTIBODY	TYPE	SUPPLIER	HOST	DILUTION
Fibronectin	Primary antibody	Abcam, UK	Rabbit	1:300
HSP 47 (Serpin H1)	Primary antibody	Santa Cruz Biotechnology Inc., Germany	Mouse	1:250
Nestin	Primary antibody	Abcam, UK	Mouse	1:200
β-III-Tubulin	Primary antibody	Abcam, UK	Rabbit	1:1000
Anti - Rabbit 488	Secondary antibody	Sigma Aldrich, Italy	Rabbit	1:400
Anti - Mouse 488	Secondary antibody	Sigma Aldrich, Italy	Mouse	1:400
Anti - Mouse 594	Secondary antibody	Sigma Aldrich, Italy	Mouse	1:400
Anti - Rabbit 594	Secondary antibody	Sigma Aldrich, Italy	Rabbit	1:400
